# Supplementary material for: Isolation, Identification and In Silico Evaluation of Novel Cholinesterase Inhibitors from Terminalia triptera Stapf
Source: Molecules. 2026 Mar 27;31(7):1113. doi: 10.3390/molecules31071113 (PMC13075089; doi:10.3390/molecules31071113)
Supplement: Supplementary file 1 [file molecules-31-01113-s001.zip]

Archive with 1 entries (1 files):
- molecules-4188670-supplementary.pdf
